# Supplementary material for: Transition to a virtual model of physiotherapy and exercise physiology in response to COVID-19 for people in a rural Australia: Is it a viable solution to increase access to allied health for rural populations?
Source: PLoS One. 2023 Jan 20;18(1):e0280876. doi: 10.1371/journal.pone.0280876 (PMC9858084; doi:10.1371/journal.pone.0280876)
Supplement: S2 File — (XLSX) [file pone.0280876.s002.xlsx]

## Sheet: virtual service
Month	Referrals to virtual service (n patients)	Waiting for in-person (n patients)	Accessed virtual service (n patients)	Virtual consult (n)	In-person consult (n)	Virtual initial consult (n)	Virtual follow-up consult (n)	Virtual EP consult (n)	Virtual PT consult (n)	Virtual mobile service consult (n)	Virtual sessional consult (n)
2020-03-01	17	0	17	10	407	5	5	5	5	5	5
2020-04-01	7	0	7	73	566	5	68	27	40	21	52
2020-05-01	25	3	22	54	880	14	40	13	17	28	26
2020-06-01	12	8	4	58	1039	4	54	0	7	51	7
2020-07-01	14	8	6	38	1210	0	38	0	0	38	0
2020-08-01	8	7	1	7	982	0	7	0	0	7	0
2020-09-01	7	4	3	2	874	1	1	1	1	2	0
Total	90	30	60	242	5958	29	213	46	70	152	90

## Sheet: virtual service-uptake
ID	Place of residence	Age	Sex	Attended the virtual service	New or existing client	Referral source
2	Inner regional	38	female	n	new	Self-referral
3	Inner regional		female	n	new	Self-referral
4	Inner regional		male	y	new	Self-referral
5				n	new	Self-referral
6				n
7				n	new	Self-referral
8	Inner regional	23		n	new	Self-referral
10		32	male	n	new	Other
11	Inner regional			n
12	Remote	36	female	y	new	Self-referral
13	Inner regional	26	female	n
14	Metropolitan	20	male	y	new	Self-referral
15	Inner regional	40	male	y	existing
16	Inner regional	50	female	y	new	Health professional
18	Inner regional	79	female	y	new	Self-referral
19	Inner regional	44	female	y	existing
20	Inner regional	28	male	n	new	Workplace
21	Inner regional	69	female	y	existing
22	Inner regional			n
23	Inner regional	25	female	n	new	Self-referral
25	Inner regional	25	female	n
26	Inner regional		male	n
27	Metropolitan	37	female	y	new	Workplace
28	Inner regional	53	female	y	existing
29	Inner regional	64	female	y	new	Self-referral
30				n	new	Other
31	Inner regional	41	female	y	new	Self-referral
32	Inner regional	76	male	y	new	Self-referral
33	Inner regional	64	male	y	existing
34	Inner regional	63	female	y	existing
35	Inner regional	86	male	y	new	Health professional
36	Inner regional	23	female	y	existing
37	Inner regional	40	male	y	existing
38	Inner regional	67	male	n
39	Inner regional	31	female	y	existing
40	Inner regional	40	female	y	new	Self-referral
41	Inner regional	56	female	n
42	Inner regional	15	male	n
43	Inner regional	40	female	y	existing
44	Inner regional	57	female	y	existing
45	Inner regional	19	female	y	existing
46	Inner regional	56	male	n
47	Inner regional	63	male	y	new	Health professional
48	Inner regional	42	female	n
49	Inner regional	27	female	y	new	Health professional
50	Inner regional			y	existing
51	Inner regional	9	male	y	new	Self-referral
ID	Place of residence	Age	Sex	Attended the virtual service	New or existing client	Referral source
52	Inner regional	63	female	y	new	Health professional
53	Inner regional	38	female	y	existing
54	Inner regional			n
55	Inner regional	14	female	y	new	Other
56	Inner regional			n
57	Inner regional	49	female	y	existing
58	Outer regional	32	female	y	new	Health professional
59	Inner regional	47	female	y	new	Other
60	Inner regional	29	female	y	existing
61	Inner regional			n	new	Other
62	Inner regional	15	female	y	new	Health professional
63	Outer regional		male	n
64	Remote	48	female	y	new	Health professional
65	Inner regional	66	male	y	existing
66	Inner regional	59	male	y	existing
67	Outer regional	23	female	n	new	Health professional
68	Inner regional	51	female	y	existing
69	Remote	58	female	y	new	Health professional
70		74	female	y	existing
71	Inner regional	17	female	n	new	Other
72	Inner regional	51	female	y	new	Workplace
73	Inner regional	63	female	y	new	Workplace
74	Outer regional	54	female	y	new	Workplace
75	Inner regional	43	female	y	new	Workplace
76	Inner regional	47	female	y	new	Workplace
77	Inner regional	36	female	y	new	Workplace
78	Inner regional	26	female	y	new	Unknown
79	Inner regional			n
80	Inner regional	41	male	y	new	Unknown
81	Inner regional	57	female	y	new	Workplace
82	Inner regional	44	female	y	new	Workplace
83	Inner regional	31	female	y	new	Unknown
84	Inner regional	43	female	y	new	Unknown
85	Inner regional	41	male	y	new	Unknown
86	Inner regional	45	female	y	new	Self-referral
87	Inner regional	55	female	y	new	Workplace
88	Inner regional			n
89	Inner regional			y	existing
90	Inner regional	56	female	n	new	Workplace
91	Inner regional	39	female	y	existing
92	Outer regional	48	female	y	existing
93	Remote		female	n
94	Remote	57	female	y	new	Self-referral

## Sheet: patients_virtual service
ID	Service type (sessional or mobile outreach)	Virtual consults attended (n)	Patient satisfaction (first consult)	Patient satisfaction (last consult)	Past medical history	Reason for seeking therapy		ID	Treatment goal 1	Treatment goal 2	Treatment goal 3	Treatment goal 4
12	Sessional	2	.	2	Lower limb musculoskeletal problem	Lower limb musculoskeletal problem		12	Improve strength
14	Sessional	1	.	.	Mental health	No reason		14	Improve mental health
15	Sessional	9	5	3	Intellectual disability	No reason		15	Improve physical activity/exercise, wellbeing	Improve strength
16	Sessional	3	4	5	Upper limb musculoskeletal problem	Headache		16	Improve physical activity/exercise, wellbeing	Improve flexibility
19	Sessional	6	3	2	Spinal pain	No reason		19	Improve strength
21	Sessional	1	.	.	Lower limb musculoskeletal problem	No reason		21	Injury prevention	Improve flexibility	Improve strength
27	Sessional	2	.	2	Lower limb musculoskeletal problem	Upper limb musculoskeletal problem		27	Improve flexibility	Improve strength
29	Sessional	2	3	3	Upper limb musculoskeletal problem	Upper limb musculoskeletal problem		29	Improve flexibility
34	Sessional	1	.	.	Lower limb musculoskeletal problem	Lower limb musculoskeletal problem		34	Improve strength
36	Sessional	1	.	.	Lower limb musculoskeletal problem	Spinal pain		36	Reduce pain
37	Sessional	1	.	.	Spinal pain	Spinal pain		37	Return to work
39	Sessional	6	3	4	Neurological problem	No reason		39	Improve strength
43	Sessional	1	.	.	Neurological problem			43
53	Sessional	3	3	5	Spinal pain	Spinal pain		53	Improve strength
57	Sessional	4	4	3	Spinal pain	Spinal pain		57	Improve physical activity/exercise, wellbeing	Improve aerobic fitness	Return to work	Improve strength
72	Mobile outreach	2	.	.	Spinal pain	Spinal pain		72	Improve physical activity/exercise, wellbeing
73	Mobile outreach	2	.	2	Upper limb musculoskeletal problem	Lower limb musculoskeletal problem		73	Weight loss	Improve physical activity/exercise, wellbeing	Improve physical activity/exercise, wellbeing
74	Mobile outreach	2	.	2	Spinal pain	Spinal pain		74	Improve physical activity/exercise, wellbeing
75	Mobile outreach	3	1	1	Lower limb musculoskeletal problem	Lower limb musculoskeletal problem		75	Improve physical activity/exercise, wellbeing	Improve strength
76	Mobile outreach	7	3	1	Spinal pain	No reason		76	Improve physical activity/exercise, wellbeing
77	Mobile outreach	8	5	4	Nil	Lower limb musculoskeletal problem		77	Improve strength	Improve aerobic fitness
78	Mobile outreach	4	.	.	Nil	Spinal pain		78	Improve physical activity/exercise, wellbeing	Weight loss
80	Mobile outreach	4	3	2	Spinal pain	No reason		80	Weight loss	Improve aerobic fitness	Improve physical activity/exercise, wellbeing
81	Mobile outreach	7	5	4	Lower limb musculoskeletal problem	No reason		81	Weight loss	Improve physical activity/exercise, wellbeing	Improve physical activity/exercise, wellbeing
82	Mobile outreach	2	.	1	Gastro-intestinal issues	Spinal pain		82	Improve strength	Improve strength
83	Mobile outreach	4	4	3	Nil	Spinal pain		83	Reduce pain	Improve flexibility
84	Mobile outreach	8	4	4	Gastro-intestinal issues	No reason		84	Weight loss	Improve physical activity/exercise, wellbeing	Improve aerobic fitness
85	Mobile outreach	4	.	1	Upper limb musculoskeletal problem	Spinal pain		85	Reduce pain
86	Mobile outreach	4	1	1	Neurological problem	Spinal pain		86	Improve strength	Improve flexibility
ID	Service type (sessional or mobile outreach)	Virtual consultations attended (n)	Patient satisfaction (first consult)	Patient satisfaction (last consult)	Past medical history	Reason for seeking therapy		ID	Treatment goal 1	Treatment goal 2	Treatment goal 3	Treatment goal 4
87	Mobile outreach	4	5	5	Nil	No reason		87	Injury prevention	Improve strength
90	Mobile outreach	1	.	.	Spinal pain	Spinal pain		90
91	Mobile outreach	4	.	.	Lower limb musculoskeletal problem	No reason		91	Improve physical activity/exercise, wellbeing	Improve physical activity/exercise, wellbeing	Improve strength

## Sheet: patients_historical
id_n	New or existing client	Service type (sessional or mobile outreach)	Sex	Age group	Consultations attended (n)	Patient satisfaction (first consult)	Patient satisfaction (last consult)	Past medical history	id_n	Reason for seeking therapy	Treatment goal 1	Treatment goal 2	id_n	Treatment goal 3
13316250	Existing	Sessional	F	20s	6	4	3	No reason	13316250	Lower limb musculoskeletal problem	Reduce pain	Improve flexibility	13316250
13316347	Existing	Sessional	F	40s	4	2	4	Spinal pain	13316347	Spinal pain	Reduce pain	Improve flexibility	13316347
13317221	Existing	Sessional	F	40s	5	2	3	Spinal pain	13317221	Spinal pain	Reduce pain	Improve flexibility	13317221	Improve PA, exercise and/or wellbeing
13320370	Existing	Sessional	F	40s	4	2	3	Lower limb musculoskeletal problem	13320370	Lower limb musculoskeletal problem	Reduce pain		13320370
13320761	Existing	Sessional	F	60s	8	2	3	Neurological problem	13320761	Spinal pain	Improve flexibility		13320761
13322776	Existing	Sessional	F	40s	5	1	4	Lower limb musculoskeletal problem	13322776	Upper limb musculoskeletal problem	Improve strength		13322776
13343360	Existing	Sessional	F	40s	8	2	3	Spinal pain	13343360	Spinal pain	Improve strength	Improve flexibility	13343360
16463670	Existing	Sessional	F	40s	6	2	3	Lower limb musculoskeletal problem	16463670	Lower limb musculoskeletal problem	Reduce pain	Improve flexibility	16463670
18622089	Existing	Sessional	F	30s	6	4	3	Spinal pain	18622089	Headaches	Reduce pain		18622089
40772827	Existing	Sessional	F	30s	8	1	4	Lower limb musculoskeletal problem	40772827	Lower limb musculoskeletal problem	Reduce pain	Improve flexibility	40772827
44145944	Existing	Sessional	M	30s	5	2	3	Spinal pain	44145944	Spinal pain	Improve strength	Improve flexibility	44145944	Weight loss
45038263	Existing	Sessional	F	40s	3	1	1	Spinal pain	45038263	Headaches	Improve PA, exercise and/or wellbeing	Improve mental health	45038263	Reduce pain
48432110	New	Mobile outreach	M	60s	3	.	3	Spinal pain	48432110	Spinal pain	Improve flexibility	Improve strength	48432110	Reduce pain
48967418	New	Mobile outreach	M	60s	3	.	.	Neurological problem	48967418	Upper limb musculoskeletal problem	Improve PA, exercise and/or wellbeing	Improve aerobic fitness	48967418	Improve strength
51416178	Existing	Sessional	F	40s	2	1	1	Sleep apnoea	51416178	No reason	Reduce pain		51416178
53060829	Existing	Sessional	F	40s	6	2	4	Spinal pain	53060829	Spinal pain	Improve balance	Improve PA, exercise and/or wellbeing	53060829
53453586	Existing	Mobile outreach	F	50s	2	4	3	Lower limb musculoskeletal problem	53453586	Lower limb musculoskeletal problem	Improve PA, exercise and/or wellbeing		53453586
53608236	Existing	Mobile outreach	M	40s		2	2	Upper limb musculoskeletal problem	53608236	Upper limb musculoskeletal problem	Improve PA, exercise and/or wellbeing		53608236
55176056	Existing	Sessional	F	30s	31	3	5	Lower limb musculoskeletal problem	55176056	Lower limb musculoskeletal problem	Improve flexibility	Reduce pain	55176056	Improve strength
56339001	New	Mobile outreach	M	40s	7	3	3	Spinal pain	56339001	Spinal pain	Weight loss	Improve PA, exercise and/or wellbeing	56339001
58503402	New	Mobile outreach	F	30s	4	4	4	Spinal pain	58503402	Upper limb musculoskeletal problem	Reduce pain		58503402
58657694	New	Mobile outreach	F	50s	5	2	2	Upper limb musculoskeletal problem	58657694	No reason	Improve strength	Improve PA, exercise and/or wellbeing	58657694
58670360	New	Mobile outreach	F	50s	5	3	2	No reason	58670360	Lower limb musculoskeletal problem	Stop smoking	Improve PA, exercise and/or wellbeing	58670360
58670381	New	Mobile outreach	F	30s	5	1	1	Spinal pain	58670381	Spinal pain	Improve PA, exercise and/or wellbeing		58670381
58696840	New	Mobile outreach	F	20s	8	4	3	Lower limb musculoskeletal problem	58696840	Lower limb musculoskeletal problem	Return to work		58696840
58698581	New	Mobile outreach	F	60s	8	3	2	Lower limb musculoskeletal problem	58698581	Lower limb musculoskeletal problem	Reduce pain		58698581
59032220	New	Mobile outreach	F	50s	6	5	5	Spinal pain	59032220	Vertigo	Weight loss	Improve PA, exercise and/or wellbeing	59032220
59078282	New	Mobile outreach	F	40s	8	3	3	Spinal pain	59078282	Spinal pain	Weight loss	Improve strength	59078282
id_n	New or existing client	Service type (sessional or mobile outreach)	Sex	Age group	Consultations attended (n)	Patient satisfaction (first consult)	Patient satisfaction (last consult)	Past medical history	id_n	Reason for seeking therapy	Treatment goal 1	Treatment goal 2	id_n	Treatment goal 3
59393076	New	Mobile outreach	F	50s	2	.	.	Upper limb musculoskeletal problem	59393076	Upper limb musculoskeletal problem	Improve strength		59393076
59468504	New	Mobile outreach	F	50s	2	.	3	Lower limb musculoskeletal problem	59468504	Spinal pain	Reduce pain	Improve PA, exercise and/or wellbeing	59468504
59511687	New	Mobile outreach	F	30s	4	3	4	Lower limb musculoskeletal problem	59511687	Lower limb musculoskeletal problem	Weight loss	Improve PA, exercise and/or wellbeing	59511687
59598579	New	Mobile outreach	F	20s	2	.	.	Spinal pain	59598579		Improve PA, exercise and/or wellbeing		59598579

## Sheet: clinician survey
Clinician ID	Date received training for virtual health delivery	Number of months of virtual health provision	Months in 2020 provided virtual health	Total number of consultations	Confidence: initial assessment (start)	Confidence: initial assessment (end)	Confidence: provide intervention (start)	Confidence: provide intervention (end)	Ability: diagnose patient problem (start)	Clinician ID	Ability: diagnose patient problem (end)	Ability: provide intervention (start)	Ability: provide intervention (end)	Communication skills (start)	Communication skills (end)	Ability: troubleshoot technical problems (start)	Ability: troubleshoot technical problems (end)
1	2017	4	June	6	8	7	7	7	4	1	7	4	7	7	8	7	6
2	2020-04-01	6	April-September	12	10	10	10	10	8	2	10	8	10	9	10	7	9
3	2020-03-01	1	April	18	8	5	8	5	3	3	3	5	3	7	6	5	6
4	2018	2	April-May	12	7	8	9	8	3	4	4	4	6	10	10	10	9
5	2020-03-01	3	April-June	20	8	8	7	8	3	5	5	4	5	7	8	9	9
6	2020-04-01	6	April-September	36	9	9	10	9	5	6	2	5	2	8	5	7	5
7	2020-03-01	6	April-September	42	8	9	8	8	4	7	4	4	8	8	9	8	9

## Sheet: Clinician delivery-2
Provided virtual consultation in a given month	Number of clinicians	Confidence: initial assessment	Confidence: provide intervention	Ability: diagnose patient problem	Ability: provide intervention	Communication skills	Ability: troubleshoot technical problems
No	10	7.5	7.3	5.3	5	6.9	6.4
Yes	27	8.74	8.59	5.037	5.185	8	7.78

## Sheet: clinician delivery-1
Clinician ID	Month	Confidence: initial assessment	Confidence: provide intervention	Ability: diagnose patient problem	Ability: provide intervention	Communication skills	Ability: troubleshoot technical problems	Provided virtual consultation in a given month	Video consultation	Phone consultation
1	2020-04-01	8	7	4	4	7	7	y	1	1
1	2020-05-01	8	8	5	5	8	7	y	1	1
1	2020-06-01	8	8	6	6	8	8	n
1	2020-07-01	7	7	7	7	7	7	n
1	2020-09-01	7	7	7	7	8	6	y	1	0
2	2020-04-01	10	10	8	8	9	7	y	1	1
2	2020-05-01	10	10	7	7	8	8	y	1	1
2	2020-06-01	10	10	8	10	10	9	y	1	1
2	2020-07-01	10	10	8	8	9	9	y	1	0
2	2020-08-01	10	10	8	9	10	9	y	1	1
2	2020-09-01	10	10	10	10	10	9	y	1	0
3	2020-04-01	8	8	3	5	7	5	y	0	1
3	2020-05-01	7	7	3	4	7	6	n
3	2020-06-01	9	8	7	4	5	4	n
3	2020-07-01	9	8	7	4	5	4	n
3	2020-08-01	7	7	4	4	6	4	n
3	2020-09-01	5	5	3	3	6	6	n
4	2020-04-01	7	9	3	4	10	10	y	1	1
4	2020-05-01	10	10	4	4	8	8	y	1	1
4	2020-06-01	8	8	4	6	10	9	n
5	2020-04-01	8	7	3	4	7	9	y	1	1
5	2020-05-01	9	4	4	4	8	9	y	1	1
5	2020-06-01	7	8	3	4	8	8	y	1	1
5	2020-07-01	8	8	5	5	8	9	n
6	2020-04-01	9	10	5	5	8	7	y	1	1
6	2020-05-01	9	8	5	1	6	7	y	1	1
6	2020-06-01	10	10	4	1	5	7	y	1	1
6	2020-07-01	8	10	4	4	8	8	y	1	1
6	2020-08-01	10	9	2	3	7	7	y	1	1
6	2020-09-01	9	9	2	2	5	5	y	1	1
7	2020-04-01	8	8	4	4	8	8	y	1	1
7	2020-05-01	8	8	6	6	8	10	y	1	1
7	2020-06-01	8	8	4	4	8	7	y	1	1
7	2020-07-01	8	8	4	4	8	7	y	1	1
7	2020-08-01	8	8	7	5	9	8	y	1	1
7	2020-09-01	9	8	4	8	9	9	y	1	1
